# Supplementary material for: Machine Learning-Assisted DNA Origami Shape Sorting Using Fingerprinting Nanosensors and Feature Engineering
Source: Anal Chem. 2026 Jan 12;98(3):1846–53. doi: 10.1021/acs.analchem.5c06210 (PMC12856829; doi:10.1021/acs.analchem.5c06210)
Supplement: Supplementary file 1 [file ac5c06210_si_001.xlsx]

## Sheet: Sheet1
		M13						DNA Triangle						DNA nanotube
Nanosensor	Time (min)	Replicate 1	Replicate 2	Replicate 3	Replicate 4	Replicate 5	Replicate 6	Replicate 1	Replicate 2	Replicate 3	Replicate 4	Replicate 5	Replicate 6	Replicate 1	Replicate 2	Replicate 3	Replicate 4	Replicate 5	Replicate 6	nanosensor numbering	nanosensor title
ns1	14	6518	5467	4964	6647	5311	5148	5595	3994	3683	4962	4308	Replicate 1	4012	3071	3070	3360	2642	2748	ns1	A23-nGO
	16	7126	5826	5327	7249	5932	5490	6225	4753	4467	5690	4949	4629	4941	3830	3718	4473	3536	3577	ns2	C23-nGO
	18	7340	6183	5514	7526	5999	5762	6651	5306	4729	6431	5303	5160	5473	4466	4197	5149	4086	4289	ns3	T23-nGO
	20	7740	6492	5790	7868	6611	6034	7041	5926	5047	6851	5667	5296	6248	5050	4596	6060	4508	4710	ns4	A18-nGO
	22	7730	6714	6083	8129	6451	6306	7571	6184	5287	7297	6066	5927	6437	5433	4981	6433	5192	5155	ns5	C18-nGO
ns2	14	753	738	361	1024	647	598	772	480	368	597	391	531	467	93	240	180	318	282	ns6	T18-nGO
	16	832	733	582	1020	671	701	822	573	306	754	513	617	569	225	383	464	399	393	ns7	A12-nGO
	18	905	833	539	1168	818	695	898	712	483	815	539	654	663	335	281	688	506	454	ns8	C12-nGO
	20	1133	920	562	1228	799	792	968	798	478	809	594	672	825	400	540	838	561	487	ns9	T12-nGO
	22	1097	963	735	1288	904	818	1087	884	586	954	696	716	1031	483	548	854	703	638	ns10	A7-nGO
ns3	14	7061	6161	6120	6731	6077	5863	6201	5388	5261	5462	5064	5155	5335	4368	4116	4006	3799	3934	ns11	T7-nGO
	16	7481	6533	6538	6815	6059	6054	6889	5875	5765	5808	5433	5472	5950	5028	4655	5133	4658	4724
	18	7420	6676	6624	7219	6352	6254	7308	6092	5889	6104	5993	5810	6499	5424	5262	5831	5293	5028
	20	7863	6698	6692	7280	6471	6428	7413	6354	6184	6708	6184	5946	7059	5814	5647	6267	5756	5480
	22	7739	6781	6776	7497	6797	6657	7530	6492	6542	6718	6242	6283	7108	5992	5890	6532	5785	5722
ns4	14	7730	6111	5846	7878	6373	5950	6278	4676	4712	5656	5387	5169	4462	3637	3559	3465	3322	3632
	16	7925	6446	6021	8280	6666	6349	6828	5198	5284	6532	5619	5539	5724	4365	4171	5041	4386	4440
	18	8271	6640	6488	8448	7266	6771	7374	5786	5758	7200	6456	6005	6296	4946	4819	5983	5148	5136
	20	8568	6971	6942	8866	7507	7113	8024	6254	6262	7548	6617	6598	6950	5403	5297	6681	5877	5598
	22	8628	7166	7114	9160	7751	7145	8213	6624	6522	7988	6886	6946	7396	5788	5874	7467	6200	6074
ns5	14	1539	1329	1030	1761	1349	1428	1170	929	727	1093	1126	944	729	735	484	594	567	598
	16	1776	1480	1188	1997	1502	1606	1444	1147	790	1262	1144	1214	1006	964	672	838	877	814
	18	2027	1582	1314	2278	1709	1495	1616	1311	1024	1663	1358	1309	1335	1108	768	1324	977	949
	20	2059	1684	1430	2435	1930	1824	1792	1485	1185	1678	1584	1501	1475	1280	956	1480	1386	1191
	22	2321	1919	1588	2397	1925	1818	1916	1617	1197	2001	1620	1615	1671	1434	1127	1704	1444	1485
ns6	14	7096	6449	6534	7378	6338	6428	6682	6028	5721	6272	5589	5650	5289	4737	4402	4140	3465	4267
	16	7385	6709	6824	7389	6746	6833	7028	6333	6002	6690	5989	6106	5979	5413	5190	5230	4421	4970
	18	7504	6870	6950	7736	6698	6792	7380	6727	6723	6964	6395	6119	6484	5914	6009	6147	5220	5651
	20	7651	7016	7212	7955	6848	7332	7409	6847	6815	7396	6498	6476	6851	6415	6269	6833	5739	5955
	22	7957	7049	7452	7838	7008	7098	7657	7044	7009	7738	6965	6894	7067	6631	6700	7048	6064	6262
ns7	14	11299	9573	9635	11188	10454	9634	10000	8344	8243	9145	8895	8472	7774	6496	5905	6199	6408	5949
	16	11579	9902	10275	11694	10994	10226	10678	8980	9049	10204	9464	9104	9217	7682	7065	8201	7673	7193
	18	12005	10164	10529	11904	11386	10394	11288	9480	9501	10979	10239	9720	10379	8751	8211	9391	9082	8708
	20	12452	10459	10503	12350	11832	10734	11780	9828	10131	11574	10430	9933	10901	9196	9094	10385	9618	9466
	22	12941	10622	10885	12286	11964	11094	12157	10158	10399	11835	11143	10403	11226	9725	9706	11136	10459	9810
ns8	14	4054	3250	2846	4525	3544	3466	3181	2570	1855	3194	2875	2642	1943	1858	996	2002	1389	1619
	16	4292	3437	2956	4935	3834	3760	3682	2950	2213	3874	3294	3292	2753	2472	1470	2913	2371	2374
	18	4654	3745	3446	5353	4242	4171	3898	3280	2402	4268	3589	3462	3367	2848	1963	3561	3010	2967
	20	4637	3828	3326	5657	4317	4357	4318	3570	3028	4710	4179	4028	3897	3234	2279	4141	3466	3451
	22	4992	4069	3686	5747	4630	4596	4587	3814	3065	5038	4360	4048	3946	3471	2628	4681	3874	3892
ns9	14	8734	7384	7576	9102	8124	7902	7944	6878	6747	7721	6944	7002	6404	5728	4792	5645	4602	5252
	16	9023	7506	7912	9286	8384	8312	8502	7178	7251	8392	7513	7399	7295	6404	5786	7408	6212	6328
	18	9048	7660	7934	9607	8431	8375	8676	7396	7646	8687	7877	7919	7760	6950	6648	7923	7296	6784
	20	9426	7718	8329	9843	8605	8724	8772	7698	7639	8975	8401	8159	8081	7304	7200	8628	7666	7567
	22	9512	8100	8269	9659	8760	8586	8794	7838	8118	9147	8240	8271	8755	7600	7592	9155	7917	7961
ns10	14	14012	11898	12406	13403	11894	12910	13237	11148	10724	11587	11684	11661	10102	9485	9086	8607	7911	8847
	16	13810	12221	12945	13720	12397	13257	14070	11845	11788	12414	12759	12436	12045	10595	10592	11473	10185	10510
	18	14158	12543	13238	13805	13012	13379	13971	12135	12385	12924	12740	12849	12762	11291	11745	12479	11711	11724
	20	14277	12754	13595	14155	13367	13594	14483	12253	12716	13445	13431	13056	13385	11944	12464	12905	12378	12338
	22	14744	12895	13459	14362	13170	13686	14826	12692	13000	13877	13417	13264	13977	12190	13172	13489	12763	12571
ns11	14	11261	9792	10379	10235	10324	10224	10347	9243	9164	9246	9031	9439	8543	7845	7332	6983	6357	6873
	16	11393	10130	10542	10631	10328	10328	10675	9577	9917	9853	9486	9845	10171	8816	8825	8786	8364	8534
	18	11937	10396	10754	10643	10571	10558	11255	9916	10337	10218	9838	10489	10647	9206	9469	9536	9104	9141
	20	11986	10378	11027	10817	10410	10470	11480	10112	10363	10327	9988	10420	11356	9628	10273	9755	9435	9898
	22	12085	10486	11103	10858	10908	10984	11639	10204	10941	10753	10425	10662	11545	9893	10390	10389	9923	10402
