# Supplementary material for: Machine Learning-Assisted DNA Origami Shape Sorting Using Fingerprinting Nanosensors and Feature Engineering
Source: Anal Chem. 2026 Jan 12;98(3):1846–53. doi: 10.1021/acs.analchem.5c06210 (PMC12856829; doi:10.1021/acs.analchem.5c06210)
Supplement: Supplementary file 2 [file ac5c06210_si_002.xlsx]

## Sheet: Sheet
			M13						DNA Triangle						DNA nanotube
Nanosensor	Feature number	Feature title	Replicate 1	Replicate 2	Replicate 3	Replicate 4	Replicate 5	Replicate 6	Replicate 1	Replicate 2	Replicate 3	Replicate 4	Replicate 5	Replicate 6	Replicate 1	Replicate 2	Replicate 3	Replicate 4	Replicate 5	Replicate 6	nanosensor numbering	nanosensor title
ns1	1	ns1_14 min	6517.5	5466.83	4963.83	6647.17	5310.67	5147.5	5594.83	3993.67	3683	4962	4307.83	4308	4012.17	3071.17	3070.17	3360	2641.5	2748.33	ns1	A23-nGO
	2	ns1_slope (16-14 min)	609	359	363	602	621	343	630	759	784	728	641	321	929	759	648	1113	895	829	ns2	C23-nGO
	3	ns1_slope (16-18 min)	214	357	187	277	67	271	426	553	262	741	354	531	532	636	479	676	549	712	ns3	T23-nGO
	4	ns1_slope (18-20 min)	399	309	276	342	612	273	390	620	318	420	364	136	775	584	399	911	423	421	ns4	A18-nGO
	5	ns1_slope (20-22 min)	-9	222	293	261	-160	271	530	258	240	446	399	631	189	383	385	373	684	445	ns5	C18-nGO
ns2	6	ns2_14 min	753.333	738.333	361.333	1023.5	647	598.167	772.333	480	367.833	596.667	391.333	531	466.833	93.3333	239.833	179.5	318.167	282.167	ns6	T18-nGO
	7	ns2_slope (16-14 min)	79	-5	221	-4	24	103	50	93	-62	157	122	86	102	132	143	285	81	111	ns7	A12-nGO
	8	ns2_slope (16-18 min)	73	100	-43	148	147	-6	76	139	177	61	26	37	94	110	-102	224	107	61	ns8	C12-nGO
	9	ns2_slope (18-20 min)	228	87	23	61	-19	97	70	86	-5	-6	55	18	162	65	259	149	55	33	ns9	T12-nGO
	10	ns2_slope (20-22 min)	-36	43	173	60	105	26	119	86	108	145	102	44	206	83	8	17	142	151	ns10	A7-nGO
ns3	11	ns3_14 min	7061.17	6161.17	6119.5	6731	6076.67	5862.83	6200.67	5388	5260.83	5461.67	5063.83	5154.83	5335.17	4368.5	4115.67	4005.83	3799.17	3934.5	ns11	T7-nGO
	12	ns3_slope (16-14 min)	420	372	418	84	-18	191	688	487	504	346	369	317	615	660	539	1127	859	790
	13	ns3_slope (16-18 min)	-61	143	87	404	293	200	419	217	124	296	560	338	549	395	607	698	635	303
	14	ns3_slope (18-20 min)	443	22	67	61	119	174	105	262	295	604	191	136	560	390	385	436	463	452
	15	ns3_slope (20-22 min)	-124	83	85	217	326	229	117	138	358	10	58	337	49	179	243	265	29	243
ns4	16	ns4_14 min	7730	6110.67	5845.83	7878.5	6373.33	5949.83	6277.83	4675.5	4711.5	5655.5	5387	5168.83	4461.5	3636.83	3559.17	3464.67	3322.17	3632.5
	17	ns4_slope (16-14 min)	195	335	175	402	293	399	550	522	572	876	232	370	1262	728	612	1576	1064	807
	18	ns4_slope (16-18 min)	346	194	467	168	600	422	546	588	475	669	837	466	573	581	648	942	762	697
	19	ns4_slope (18-20 min)	297	331	454	418	241	342	650	469	504	348	161	593	654	457	478	698	729	461
	20	ns4_slope (20-22 min)	60	195	172	294	244	32	189	369	260	440	269	348	446	385	577	786	323	477
ns5	21	ns5_14 min	1538.83	1329.17	1029.5	1761	1348.83	1428.17	1169.5	929	727	1093.33	1125.5	944.167	728.833	734.667	484.167	593.5	567.167	598.333
	22	ns5_slope (16-14 min)	237	151	159	236	153	178	275	218	63	169	19	270	277	229	188	244	310	216
	23	ns5_slope (16-18 min)	251	102	125	281	207	-111	171	164	234	401	213	95	329	144	96	487	100	135
	24	ns5_slope (18-20 min)	32	102	117	157	221	329	176	174	161	15	227	192	140	172	188	156	409	242
	25	ns5_slope (20-22 min)	262	235	158	-38	-5	-6	125	132	12	323	35	114	196	154	171	224	58	294
ns6	26	ns6_14 min	7096	6449	6533.5	7378.33	6337.5	6428.17	6681.83	6028	5721.33	6272.5	5588.67	5650	5288.83	4737.17	4401.83	4140.17	3465.17	4266.83
	27	ns6_slope (16-14 min)	289	260	291	11	409	405	346	305	281	418	400	456	690	676	788	1090	956	703
	28	ns6_slope (16-18 min)	119	161	126	347	-49	-41	352	394	721	274	406	13	505	501	819	917	799	681
	29	ns6_slope (18-20 min)	147	146	262	219	150	540	29	120	92	431	103	357	367	501	260	686	519	304
	30	ns6_slope (20-22 min)	306	33	239	-117	160	-234	248	197	194	343	467	418	216	216	431	215	325	307
ns7	31	ns7_14 min	11299.3	9573.33	9635.33	11188.5	10454.5	9633.5	9999.83	8343.5	8243.33	9145	8894.83	8471.83	7773.67	6496.33	5905.17	6198.67	6408.04	5949.33
	32	ns7_slope (16-14 min)	280	329	640	505	540	593	678	636	806	1059	569.5	632	1443	1186	1160	2002	1264.62	1244
	33	ns7_slope (16-18 min)	426	262	254	210	391	168	610	500	452	775	774.5	616	1162	1069	1146	1190	1408.95	1515
	34	ns7_slope (18-20 min)	447	295	-26	446	447	339	492	348	630	595	191.5	213	522	445	883	994	536.2	758
	35	ns7_slope (20-22 min)	489	163	382	-64	131	361	377	330	268	261	713	470	325	529	612	751	840.7	344
ns8	36	ns8_14 min	4054.17	3250.17	2846.33	4525	3544	3466	3181.17	2569.5	1855.33	3194.5	2875.33	2641.5	1943	1858.33	996	2002.33	1389.17	1619.33
	37	ns8_slope (16-14 min)	238	187	110	410	290	294	501	381	358	679	419	651	810	614	474	911	982	755
	38	ns8_slope (16-18 min)	362	308	490	418	408	411	216	330	189	394	295	169	614	376	493	648	639	593
	39	ns8_slope (18-20 min)	-17	83	-120	304	75	186	420	289	626	442	590	566	530	386	316	580	456	484
	40	ns8_slope (20-22 min)	355	241	360	90	313	239	269	244	37	328	181	21	49	237	349	540	408	441
ns9	41	ns9_14 min	8734.33	7383.5	7575.67	9102.33	8123.67	7902	7943.83	6878.17	6746.67	7721.17	6944.33	7002.33	6404	5727.5	4792.33	5644.67	4602	5252
	42	ns9_slope (16-14 min)	289	122	336	184	260	410	558	300	504	671	569	397	891	676	994	1763	1610	1076
	43	ns9_slope (16-18 min)	25	154	22	321	47	63	174	218	395	295	364	520	465	546	862	515	1084	456
	44	ns9_slope (18-20 min)	378	59	395	236	174	349	96	302	-7	288	524	240	321	355	552	705	370	783
	45	ns9_slope (20-22 min)	86	381	-60	-184	155	-138	22	140	479	172	-161	112	674	296	392	527	251	394
ns10	46	ns10_14 min	14012	11898.3	12406.3	13403.3	11893.7	12910.2	13236.7	11148	10724.3	11587	11684.2	11661.2	10102.3	9485.17	9085.83	8607	7910.83	8847.33
	47	ns10_slope (16-14 min)	-202	323	539	317	503	347	833	697	1064	827	1075	775	1943	1110	1506	2866	2274	1663
	48	ns10_slope (16-18 min)	348	322	293	85	615	122	-99	290	597	510	-19	413	717	696	1153	1006	1526	1214
	49	ns10_slope (18-20 min)	119	211	357	350	355	215	512	118	331	521	691	207	623	653	719	426	667	614
	50	ns10_slope (20-22 min)	467	141	-136	207	-197	92	343	439	284	432	-14	208	592	246	708	584	385	233
ns11	51	ns11_14 min	11260.7	9792.5	10379.3	10235	10324.2	10224.3	10347	9243.33	9164.33	9246	9031.17	9439	8543	7845	7331.83	6983	6357.17	6873.33
	52	ns11_slope (16-14 min)	132	337	163	396	4	104	328	334	753	607	455	406	1628	971	1493	1803	2007	1661
	53	ns11_slope (16-18 min)	544	266	212	12	243	230	580	339	420	365	352	644	476	390	644	750	740	607
	54	ns11_slope (18-20 min)	49	-18	273	174	-161	-88	225	196	26	109	150	-69	709	422	804	219	331	757
	55	ns11_slope (20-22 min)	99	109	76	41	498	514	159	92	578	426	437	242	189	265	117	634	488	504
